# Supplementary material for: Genetic population structures of common scavenging species near hydrothermal vents in the Okinawa Trough
Source: Sci Rep. 2023 Feb 9;13:2348. doi: 10.1038/s41598-022-14100-5 (PMC9911719; doi:10.1038/s41598-022-14100-5)
Supplement: Supplementary file 1 — Supplementary Information. [file 41598_2022_14100_MOESM1_ESM.xlsx]

## Sheet: TableS1
	Table S1 Details of primers used in this study
	Primer name (Direction)	Sequence	Animals
	1F (Forward)	TGTGTGGGACTACAGCCCAC	Eels
	7R (Reverse)	GGAGGCCAATGGCTATCATG	Eels
	5F (Forward)	GATTAAACCTTTATGTGTGGGA	Eels
	8R (Reverse)	AGACAATGAAACCAAGGAGG	Eels
	6F (Forward)	CCATCTTACCTGTGGCAATCA	Eels
	6R (Reverse)	TCAGACAATGAAACCAAGGAGG	Eels
	LysF (Forward)	TTTTAGGGGGTTGAGCTAGG	Amphipods
	LysR (Reverse)	CCCAAAAACCCAATAACCAA	Amphipods

## Sheet: TableS2
	Table S2s The number of specimens of Simenchelys parasitica used for MIG-seq for each site.
	Site	Number of individuals
	OT2	12
	OT3	12
	OT4	12
	OT5	12
	YZ	16

## Sheet: TableS3
	Table S3. Results of analysis of molecular variance (AMOVA) for genetic structures among populations for the two eel species in this study
	Species	Source of variation	d.f.	%Var
	Simenchelys parasitica	Among populations	1	-0.03
		Within populations	124	100.03
	Synaphobranchus kaupii	Among populations	2	-1.8
		Within populations	34	101.8

## Sheet: TableS4
	Table S4. Haplotype composition of COI sequences of amphipods obtained in this study
		AmphipodOT2_A1	AmphipodOT2_A20	AmphipodOT2_A8	AmphipodOT2_B10	AmphipodOT2_B11	AmphipodOT2_B13	AmphipodOT2_B14	AmphipodOT2_B16	AmphipodOT2_B17	AmphipodOT2_B18	AmphipodOT2_B19	AmphipodOT2_B21	AmphipodOT2_B22	AmphipodOT2_B23	AmphipodOT2_B24	AmphipodOT2_B25	AmphipodOT2_B26	AmphipodOT2_B27	AmphipodOT2_B28	AmphipodOT2_B29	AmphipodOT2_B3	AmphipodOT2_B30	AmphipodOT2_B31	AmphipodOT2_B32	AmphipodOT2_B33	AmphipodOT2_B34	AmphipodOT2_B6	AmphipodOT2_B7	AmphipodOT2_B9	AmphipodOT5_A17	AmphipodOT5_B1	AmphipodOT5_B10	AmphipodOT5_B14	AmphipodOT5_B16	AmphipodOT5_B18	AmphipodOT5_B2	AmphipodOT5_B24	AmphipodOT5_B3	AmphipodOT5_B5	AmphipodOT5_B6	AmphipodOT5_B7	AmphipodOT5_B8	AmphipodOT5_B9
	I	1	0	0	1	1	1	1	1	1	1	0	1	1	0	1	0	0	0	0	1	1	1	1	1	1	1	0	0	1	0	0	0	0	0	0	0	0	0	0	0	0	0	0
	II	0	1	0	0	0	0	0	0	0	0	0	0	0	0	0	0	0	0	0	0	0	0	0	0	0	0	0	0	0	0	0	0	0	0	0	0	0	0	0	0	0	0	0
	III	0	0	1	0	0	0	0	0	0	0	0	0	0	0	0	0	0	0	0	0	0	0	0	0	0	0	0	0	0	0	0	0	0	0	0	0	0	0	0	0	0	0	0
	IV	0	0	0	0	0	0	0	0	0	0	1	0	0	0	0	0	0	0	0	0	0	0	0	0	0	0	0	0	0	0	0	0	0	0	0	0	0	0	0	0	0	0	0
	V	0	0	0	0	0	0	0	0	0	0	0	0	0	1	0	0	0	0	0	0	0	0	0	0	0	0	0	0	0	0	0	0	0	0	0	0	0	0	0	0	0	0	0
	VI	0	0	0	0	0	0	0	0	0	0	0	0	0	0	0	1	0	0	0	0	0	0	0	0	0	0	0	0	0	0	0	0	0	0	0	0	0	0	0	0	0	0	0
	VII	0	0	0	0	0	0	0	0	0	0	0	0	0	0	0	0	1	0	0	0	0	0	0	0	0	0	0	0	0	0	0	0	0	0	0	0	0	0	0	0	0	0	0
	VIII	0	0	0	0	0	0	0	0	0	0	0	0	0	0	0	0	0	1	0	0	0	0	0	0	0	0	0	0	0	0	0	0	0	0	0	0	0	0	0	0	0	0	0
	IX	0	0	0	0	0	0	0	0	0	0	0	0	0	0	0	0	0	0	1	0	0	0	0	0	0	0	0	0	0	0	0	0	0	0	0	0	0	0	0	0	0	0	0
	X	0	0	0	0	0	0	0	0	0	0	0	0	0	0	0	0	0	0	0	0	0	0	0	0	0	0	1	0	0	0	0	0	0	0	0	1	0	0	0	0	0	0	0
	XI	0	0	0	0	0	0	0	0	0	0	0	0	0	0	0	0	0	0	0	0	0	0	0	0	0	0	0	1	0	0	0	0	0	0	0	0	0	0	0	0	0	0	0
	XII	0	0	0	0	0	0	0	0	0	0	0	0	0	0	0	0	0	0	0	0	0	0	0	0	0	0	0	0	0	1	0	0	0	0	1	0	1	0	0	0	0	0	0
	XIII	0	0	0	0	0	0	0	0	0	0	0	0	0	0	0	0	0	0	0	0	0	0	0	0	0	0	0	0	0	0	1	0	0	0	0	0	0	0	0	0	0	0	0
	XIV	0	0	0	0	0	0	0	0	0	0	0	0	0	0	0	0	0	0	0	0	0	0	0	0	0	0	0	0	0	0	0	1	0	0	0	0	0	0	1	0	0	1	1
	XV	0	0	0	0	0	0	0	0	0	0	0	0	0	0	0	0	0	0	0	0	0	0	0	0	0	0	0	0	0	0	0	0	1	0	0	0	0	0	0	0	0	0	0
	XVI	0	0	0	0	0	0	0	0	0	0	0	0	0	0	0	0	0	0	0	0	0	0	0	0	0	0	0	0	0	0	0	0	0	1	0	0	0	0	0	0	0	0	0
	XVII	0	0	0	0	0	0	0	0	0	0	0	0	0	0	0	0	0	0	0	0	0	0	0	0	0	0	0	0	0	0	0	0	0	0	0	0	0	1	0	0	0	0	0
	XVIII	0	0	0	0	0	0	0	0	0	0	0	0	0	0	0	0	0	0	0	0	0	0	0	0	0	0	0	0	0	0	0	0	0	0	0	0	0	0	0	1	0	0	0
	XIX	0	0	0	0	0	0	0	0	0	0	0	0	0	0	0	0	0	0	0	0	0	0	0	0	0	0	0	0	0	0	0	0	0	0	0	0	0	0	0	0	1	0	0

## Sheet: TableS5
	Table S5. Results of BLASTN searches against nt database using COI haplotypes of amphipods obtained in this study
	Haplotype (sequence length)	Top hit list	E-value	Identity (%)
	I (573)	MG320145.1 Schisturella pulchra voucher CCNUN624 cytochrome oxidase subunit 1 (COI) gene, partial cds; mitochondrial (654)	3e-168	83.4
	II (573)	HM054016.1 Abyssorchomene sp. 1 ZTN-2011 voucher RBINS:CDB An-0707088 cytochrome oxidase subunit I (COI) gene, partial cds; mitochondrial HM054017.1 Abyssorchomene sp. 1 ZTN-2011 voucher RBINS:CDB An-07070810 cytochrome oxidase subunit I (COI) gene, partial cds; mitochondrial (658)	0	89.7
	III (573)	MG320145.1 Schisturella pulchra voucher CCNUN624 cytochrome oxidase subunit 1 (COI) gene, partial cds; mitochondrial (654)	1e-165	83.0
	IV (573)	MG320145.1 Schisturella pulchra voucher CCNUN624 cytochrome oxidase subunit 1 (COI) gene, partial cds; mitochondrial (654)	3e-167	83.2
	V (573)	MG320145.1 Schisturella pulchra voucher CCNUN624 cytochrome oxidase subunit 1 (COI) gene, partial cds; mitochondrial (654)	7e-170	83.6
	VI (573)	MG320145.1 Schisturella pulchra voucher CCNUN624 cytochrome oxidase subunit 1 (COI) gene, partial cds; mitochondrial (654)	7e-170	83.6
	VII (573)	MG320145.1 Schisturella pulchra voucher CCNUN624 cytochrome oxidase subunit 1 (COI) gene, partial cds; mitochondrial (654)	3e-167	83.2
	VIII (573)	KX365239.1 Amphipoda sp. HR-2017 cytochrome oxidase subunit I (COI) gene, partial cds; mitochondrial (627)	0	99.3
	IX (573)	MG320145.1 Schisturella pulchra voucher CCNUN624 cytochrome oxidase subunit 1 (COI) gene, partial cds; mitochondrial (654)	3e-167	83.2
	X (573)	KX365239.1 Amphipoda sp. HR-2017 cytochrome oxidase subunit I (COI) gene, partial cds; mitochondrial (627)	0	99.7
	XI (573)	KX365239.1 Amphipoda sp. HR-2017 cytochrome oxidase subunit I (COI) gene, partial cds; mitochondrial (627)	0	98.8
	XII (570)	MG264754.1 Stegocephalidae SteC270 cytochrome oxidase subunit 1 (COI) gene, partial cds; mitochondrial (654)	0	90.4
	XIII (573)	HM054016.1 Abyssorchomene sp. 1 ZTN-2011 voucher RBINS:CDB An-0707088 cytochrome oxidase subunit I (COI) gene, partial cds; mitochondrial HM054017.1 Abyssorchomene sp. 1 ZTN-2011 voucher RBINS:CDB An-07070810 cytochrome oxidase subunit I (COI) gene, partial cds; mitochondrial (658)	0	89.9
	XIV (573)	HM054016.1 Abyssorchomene sp. 1 ZTN-2011 voucher RBINS:CDB An-0707088 cytochrome oxidase subunit I (COI) gene, partial cds; mitochondrial HM054017.1 Abyssorchomene sp. 1 ZTN-2011 voucher RBINS:CDB An-07070810 cytochrome oxidase subunit I (COI) gene, partial cds; mitochondrial (658)	0	89.9
	XV (573)	JX129936.1 Orchestoidea tuberculata haplotype 8 cytochrome oxidase subunit I (COI) gene, partial cds; mitochondrial (633)	7e-170	84.0
	XVI (570)	MG264754.1 Stegocephalidae SteC270 cytochrome oxidase subunit 1 (COI) gene, partial cds; mitochondrial (654)	0	90.7
	XVII (573)	HM054016.1 Abyssorchomene sp. 1 ZTN-2011 voucher RBINS:CDB An-0707088 cytochrome oxidase subunit I (COI) gene, partial cds; mitochondrial HM054017.1 Abyssorchomene sp. 1 ZTN-2011 voucher RBINS:CDB An-07070810 cytochrome oxidase subunit I (COI) gene, partial cds; mitochondrial (658)	0	89.7
	XVIII (573)	KX365241.1 Paracallisoma sp. HR-2017 cytochrome oxidase subunit I (COI) gene, partial cds; mitochondrial (627)	0	87.4
	XIX (573)	MG314877.1 Anonyx sarsi voucher NVAMP-0046 cytochrome oxidase subunit 1 (COI) gene, partial cds; mitochondrial (622)	2e-150	81.3
